# Supplementary material for: Activation of complement factor B contributes to murine and human myocardial ischemia/reperfusion injury
Source: PLoS One. 2017 Jun 29;12(6):e0179450. doi: 10.1371/journal.pone.0179450 (PMC5491012; doi:10.1371/journal.pone.0179450)
Supplement: S1 File — Part A: Original data set of Fig 1b; Part B: Original data set of Fig 1d. Part C: Original data set of Fig 1f; Part D: Original data set of Fig 2b; Part E: Original data set of Fig 2d; Part F: Original data set of Fig 3. (XLSX) [file pone.0179450.s005.xlsx]

## Sheet: Part A
Part A
Fig 1b data
ID	area	mean	volum	groupID	volum
WT1	0.01	0.196	0.00196	1	0.00196
WT2	0.017	0.197	0.003349	1	0.003349
WT3	0.018	0.293	0.005274	1	0.005274
WT4	0.026	0.369	0.009594	1	0.009594
WT5	0.025	0.409	0.010225	1	0.010225
KO1	0.002	0.27	0.00054	2	0.00054
KO2	0.002	0.239	0.000478	2	0.000478
KO3	0.002	0.214	0.000428	2	0.000428
KO4	0.002	0.216	0.000432	2	0.000432
			ave=	stdev	SEM
		WT	0.0060804	0.00330489	0.00147799
		fB-/-	0.0004695	0.00368583	2.25984e-05
		T-TEST	0.0273799

## Sheet: Part B
Part B
Fig 1d data
LAD IR surgery	ID	Adjusted positive/ Total area(%)
FB KO 24hr	30713	0.0145839
FB KO 24hr	32713	0.0304263
FB KO 24hr	40313	0.027342
FB KO 24hr	41013	0.0181307	C3c staining	Avg	Stdev	SEM	t-test
FB KO 24hr	FB24hr#3	0.00489793	WT	31.3333	14.4591	5.90292	0.0031793
			FB-/-	0.0190762	0.0102378	0.00457847
WT 24hr	42410(1)	15
WT 24hr	70309	24
WT 24hr	41810	21
WT 24hr	90609	38
WT 24hr	042410(2)	35
WT 24hr	22010-#2	55
				post hoc power analysis=99%

## Sheet: Part C
Part C
Fig1f data
1H ISCHEMIA / 24H REPERFUSION
WT		FB-/-
ID	Infarct/AAR	Infarct/AAR	ID
610101	0.555307	0.162704	610101
610102	0.351068	0.323155	713102
1119101	0.598072	0.374636	713103
1124101	0.41	0.127129	120410
1124102	0.354424	0.12	110816
1121161	0.44	0.12	1109161
1122162	0.47	0.14	1109162
AVERAGE	0.454124	0.195375
STDEV	0.0947961	0.106939
SEM	0.0358296	0.0404193
T-TEST		0.00045855
	reduction	-0.569777
n=	7	7
before 11/16 experiment estimate power
	priori power >80% need 7 mice/group
	Post hoc power	0.99

## Sheet: Part D
Part D
Fig2b data
ID	Infarct/AAR		INFARCT SIZE
fB-Sham-070615	0.0649476			WT sham	WT-saline-IR	fB-/- sham	fB-/- WT serum-IR
fB-Sham-070915	0.0389442			0.0269942	0.501262	0.0649476	0.435488
fB-Sham-100815	0.0707633			0.0211257	0.237023	0.0389442	0.370225
fB-Sham-101415	0.0341618			0.0815309	0.315903	0.0707633	0.448899
fB-Sham-102515	0.00600128			0.152461	0.582645	0.0341618	0.551398
WT-Sham-071415	0.0269942			0.0259622		0.00600128
WT-Sham-072015	0.0211257		AVE	0.0616149	0.409208	0.0429636	0.451502
WT-Sham-072715	0.0815309		STDEV	0.050515	0.138661	0.0233065	0.0649006
WT-Sham-101415	0.152461		SEM	0.022591	0.0693306	0.010423	0.0324503
WT-Sham-102715	0.0259622		T-test		0.017819		0.000834042
WT-Saline-IR-081015	0.501262
WT-Saline-IR-080315	0.237023
WT-Saline-IR-081715	0.315903
WT-Saline-IR-092415	0.582645
FBKO+WT serum-IR-082215	0.435488
FBKO+WT serum-IR-082415	0.370225
FBKO+WT serum-IR-091115	0.448899
FBKO+WT serum-IR-091815	0.551398

## Sheet: Part E
Part E
Fig2d data
ID (Date)		ID (Date)
8-13-15 B6 LAD		7-14-15 B6 sham
8-10-15 B6 LAD		7-20-15 B6 sham
8-17-15 B6 LAD		7-27-15 B6 sham
9-24-15 B6 LAD		10-14-15 B6 sham
8-22-15 FB LAD		7-9-15 FB sham
8-24-15 FB LAD		10-8-15 FB Sham
9-1-15 FB LAD		10-13-15 FB Sham
9-11-15 FB LAD		10-25-15 FB sham
c3 staining
	WT SHAM	WT LAD	FB SHAM	FBKO LAD+ WT serum
	0.00639137	0.252781	0.00623571	0.0948486
	0.00849698	0.0645182	0.0192585	0.240885
	0.00755779	0.230279	0.00333157	0.204768
	0.00362094	0.249389	0.00571161	0.134247
AVE	0.00651677	0.199242	0.00863434	0.168687
STDEV	0.00183075	0.0782541	0.00623072	0.0573423
SEM	0.000915373	0.0391271	0.00311536	0.0286712
T-TEST: LAD vs Sham		0.0236037		0.0162524
T-TEST: LAD WT vs FB				0.606797
n=	4		4	4

## Sheet: Part F
Part F
Fig3 data
WT MICE	(FB-18S)/ average sham as background	ave	stedev	SEM	t-test	t-test			Naïve	Sham	LAD Occlusion
RAW Ct	ΔΔCt							Ave	0.881041	1.11339	2.03085
2/4/16-WT-Naïve 1	1.59494							sem	0.358455	0.168267	0.632759
2/4/16-WT-Naïve 2	0.467234							N=	3	10	12
2/4/16-WT-Naïve 3	0.580952	0.881041	0.620862	0.358455
2/4/16-WT-Sham 1	1.69012
2/4/16-WT-Sham 2	0.701671
2/4/16-WT-Sham 3	0.843237
2/17/15-WT-Sham 1	0.991547
2/17/15-WT-Sham 2	1.00852
12/22/15-SHAM-1	2.03825
12/22/15-SHAM-2	0.707434
12/22/15-SHAM-3	0.389762
12/22/15-SHAM-4	1.02148				vs naïve
12/22/15-SHAM-5	1.74191	1.11339	0.532107	0.168267	0.599276
2/4/16-WT-LAD 1	0.970084
2/4/16-WT-LAD 2	0.108273
2/4/16-WT-LAD 3	0.194068
2/17/15-WT LAD-1	6.66375
2/17/15-WT LAD-2	5.08406
2/17/15-WT LAD-3	3.03351
2/17/15-WT LAD-4	2.51981
2/17/15-WT LAD-5	3.78075
12/22/15-WT LAD-1	0.702547
12/22/15-WT LAD-2	0.0870105
12/22/15-WT LAD-3	0.599016					vs sham
12/22/15-WT LAD-4	0.627346	2.03085	2.19194	0.632759	0.139319	0.185415
